# Supplementary material for: Genomic Analysis of Cutibacterium acnes Strains Isolated from Prosthetic Joint Infections
Source: Microorganisms. 2021 Jul 14;9(7):1500. doi: 10.3390/microorganisms9071500 (PMC8307888; doi:10.3390/microorganisms9071500)
Supplement: Supplementary file 1 [file microorganisms-09-01500-s001.zip]

Archive with 1 entries (1 files):
- microorganisms-1277137-supplementary.pdf
